# Supplementary material for: Volatile Composition and Sensory Properties as Quality Attributes of Fresh and Dried Hemp Flowers (Cannabis sativa L.)
Source: Foods. 2020 Aug 13;9(8):1118. doi: 10.3390/foods9081118 (PMC7466297; doi:10.3390/foods9081118)
Supplement: Supplementary file 1 [file foods-09-01118-s001.zip]

Archive with 2 entries (2 files):
- S1 Fresh hemp flower - GC-MS volatile profile analysis..png
- S2 Dried hemp flower at 240 W - GC-MS volatile profil analysis..png
